# Supplementary material for: Physical Training vs. Perindopril Treatment on Arterial Stiffening of Spontaneously Hypertensive Rats: A Proteomic Analysis and Possible Mechanisms
Source: Biomedicines. 2023 May 6;11(5):1381. doi: 10.3390/biomedicines11051381 (PMC10216057; doi:10.3390/biomedicines11051381)
Supplement: Supplementary file 1 [file biomedicines-11-01381-s001.zip]

Archive with 1 entries (1 files):
- biomedicines-2339110-supplementary.pdf
